# Supplementary material for: Frequency-specific microcurrent improves hand function and Raynaud’s symptoms in scleroderma: results of two pilot studies
Source: Rheumatology (Oxford). 2025 Jun 4;64(10):5504–8. doi: 10.1093/rheumatology/keaf301 (PMC12494225; doi:10.1093/rheumatology/keaf301)
Supplement: keaf301_Supplementary_Data [file keaf301_supplementary_data.zip]

Archive with 9 entries (8 files):
- keaf301_Supplementary_Data/
- keaf301_Supplementary_Data/rhe-25-0437-File002.pdf
- keaf301_Supplementary_Data/rhe-25-0437-File003.pdf
- keaf301_Supplementary_Data/rhe-25-0437-File004.pdf
- keaf301_Supplementary_Data/rhe-25-0437-File005.pdf
- keaf301_Supplementary_Data/rhe-25-0437-File006.pdf
- keaf301_Supplementary_Data/rhe-25-0437-File007.pdf
- keaf301_Supplementary_Data/rhe-25-0437-File008.pdf
- keaf301_Supplementary_Data/rhe-25-0437-File009.docx
